# Supplementary material for: Genetic diversity, population structure, and genome-wide association analysis of ginkgo cultivars
Source: Hortic Res. 2023 Jul 11;10(8):uhad136. doi: 10.1093/hr/uhad136 (PMC10410194; doi:10.1093/hr/uhad136)
Supplement: Web_Material_uhad136 [file web_material_uhad136.zip]

Archive with 4 entries (4 files):
- Supplementary File S1.Variation distribution on 12 chromosomes of ginkgo.docx
- Supplementary file S2.Frequency distribution of BLUPs.docx
- Supplementary file S3.docx
- Supplementary File S4. Information of 102 ginkgo cultivars.xlsx
