# Supplementary material for: Genetic diversity, population structure, and genome-wide association analysis of ginkgo cultivars
Source: Hortic Res. 2023 Jul 11;10(8):uhad136. doi: 10.1093/hr/uhad136 (PMC10410194; doi:10.1093/hr/uhad136)
Supplement: Web_Material_uhad136 [file web_material_uhad136.zip › Supplementary File S4. Information of 102 ginkgo cultivars.xlsx]

## Sheet: Sheet1
number	cultivars	location
1	DHS	Pizhou,China
2	XZ2	Pizhou,China
3	ZYXZ3	Gizhou,China
4	NLDHS2	Nanjing,China
5	TF1	Tai'an,China
6	NLG4	Nanjing,China
7	NLW2	Nanjing,China
8	TF3	Tiefu,China
9	TX1	Tai'an,China
10	CD28	Taixing,China
11	NLW4	Jiangsu,China
12	TX4	Taixing,China
13	DTH	Dongtinghu,China
14	DTFS	Dongtinghu,China
15	CD29	Dongtinghu,China
16	NLW1	Dongtinghu,China
17	SNFS	Tai'an,China
18	TC231	Tancheng,China
19	TC207	Tancheng,China
20	YAXNY	Yan'an,China
21	GX2	Gangxi,China
22	NLW3	Nanjing,China
23	CL1	Caolou,China
24	CL2	Caolou,China
25	GX1	Gangxi,China
26	CD17	Tiema,China
27	TM2	Tiema,China
28	TM3	Tiema,China
29	TM4	Tiema,China
30	TCML1	Tancheng,China
31	TCML2	Tancheng,China
32	DML	Maling,China
33	CD16	Nanling,China
34	DLY	Nanling,China
35	NLCZ	Tai'an,China
36	XYZ	Yuanzi,China
37	YPG	Dongtinghu,China
38	TCGFS	Nanling,China
39	NLW3	Nanling,China
40	YZYX	Tiema,China
41	TCGYX	Tancheng,China
42	XC9	Xinchun,China
43	TC202	Tancheng,China
44	XCYL	Xinchun,China
45	XC18	Xinchun,China
46	GZZA1	Zhengan,China
47	GZZA2	Zhengan,China
48	GZZA3	Zhengan,China
49	GZZA4	Zhengan,China
50	DJFS	Wuxi,China
51	DZ5	Daozhen,China
52	TC1	Daozhen,China
53	GL2	Guilin,China
54	GL6	Guilin,China
55	HYYX	Wuxi,China
56	GL8	Guilin,China
57	GL9	Guilin,China
58	CX1	Changxi,China
59	CX2	Changxi,China
60	CX3	Changxi,China
61	CX4	Changxi,China
62	DBDZZ	Jiling,China
63	YL13	Anlu,China
64	TA1	Anlu,China
65	CNBG	Anlu,China
66	YL9	Anlu,China
67	ZZ5	Anlu,China
68	PXDBG	Panxian,China
69	CD1	Chengdu,China
70	RBTJL	Osaka,Japan
71	RBJS	Osaka,Japan
72	AL1-4	Anlu,China
73	AL1-5	Anlu,China
74	HB1-6	Anlu,China
75	AL1-3	Anlu,China
76	AL1-6	Anlu,China
77	HYYX	Zhouzhuang,China
78	ZZ6	Rugao,China
79	DBDGSS	Jiling,China
80	RG	Pizhou,China
81	DBDGSX	Pizhou,China
82	PZXJ	Pizhou,China
83	PZMH	Zhenjiang,China
84	PZJDFS	Zhenjiang,China
85	TAXJ	Zhenjiang,China
86	TC2	Zhenjiang,China
87	JYYX	Taixing,China
88	YX1	Taixing,China
89	TAGS1	Tai'an,China
90	TAGS2	Tai'an,China
91	EU2016	Brno,Europe
92	EU2030	Brno,Europe
93	TA014	Tai'an,China
94	EU2019	Brno,Europe
95	TA05	Tai'an,China
96	TA39	Tai'an,China
97	TA025	Tai'an,China
98	TA013	Tai'an,China
99	EU2026	Brno,Europe
100	TACZ	Tangan,China
101	GGQ2	Tai'an,China
102	GGQ3	Tai'an,China
